# Supplementary material for: The Use of a Barley-Based Well to Define Cationic Betaglucan to Study Mammalian Cell Toxicity Associated with Interactions with Biological Structures
Source: Pharmaceutics. 2023 Jul 23;15(7):2009. doi: 10.3390/pharmaceutics15072009 (PMC10385077; doi:10.3390/pharmaceutics15072009)
Supplement: Supplementary file 1 [file pharmaceutics-15-02009-s001.zip]

Archive with 1 entries (1 files):
- pharmaceutics-2493688-supplementary.pdf
